# Supplementary material for: The Secondary Resistome of Methicillin-Resistant Staphylococcus aureus to β-Lactam Antibiotics
Source: Antibiotics (Basel). 2025 Jan 21;14(2):112. doi: 10.3390/antibiotics14020112 (PMC11851648; doi:10.3390/antibiotics14020112)
Supplement: Supplementary file 1 [file antibiotics-14-00112-s001.zip]

Archive with 2 entries (2 files):
- Supplementary_materials_Table_S1_rev.xlsx
- Supplementary_material_FigureS1S6_TableS2_rev.pdf
