# Supplementary material for: The Secondary Resistome of Methicillin-Resistant Staphylococcus aureus to β-Lactam Antibiotics
Source: Antibiotics (Basel). 2025 Jan 21;14(2):112. doi: 10.3390/antibiotics14020112 (PMC11851648; doi:10.3390/antibiotics14020112)
Supplement: Supplementary file 1 [file antibiotics-14-00112-s001.zip › Supplementary_materials_Table_S1_rev.xlsx]

## Sheet: Metadata
Supplementary Table S1A: Predicted fitness-genes identified by tradis_comparison.R during oxacillin exposure
Supplementary Table S1B: Predicted fitness-genes identified by tradis_comparison.R during cefazolin exposure
Supplementary Table S1C: Analysis of fitness genes identified only within the oxacillin dataset.
Supplementary Table S1D: Analysis of fitness genes identified only within the cefazolin dataset.
logFC : Log2 fold change ; logCPM: log counts per million; q-value: adjusted p-value

## Sheet: Supplementary table S1A
locus_tag	gene_name	function	logFC	q.value
SAUSA300_0959	fmt	fmt protein	-10.3446	1.22e-13
SAUSA300_1720	SAUSA300_1720	conserved hypothetical protein	-8.55901	2.97e-06
SAUSA300_1967	SAUSA300_1967	conserved hypothetical phage protein	-8.43746	9.13e-06
SAUSA300_1865	vraR	DNA-binding response regulator	-5.47394	2.24e-22
SAUSA300_1588	lytH	N-acetylmuramoyl-L-alanine amidase	-4.9194	8.79e-14
SAUSA300_0730	SAUSA300_0730	GGDEF domain protein	-4.58974	7.37e-12
SAUSA300_1790	prsA	foldase protein PrsA precursor	-4.56748	4.58e-09
SAUSA300_1429	SAUSA300_1429	phiSLT ORF53-like protein	-4.43928	7.05e-06
SAUSA300_0475	SAUSA300_0475	SpoVG protein	-4.34962	4.59e-12
SAUSA300_1866	vraS	two-component sensor histidine kinase	-4.23582	4.06e-15
SAUSA300_1867	SAUSA300_1867	conserved hypothetical protein	-4.11227	1.33e-20
SAUSA300_1003	SAUSA300_1003	conserved hypothetical protein	-4.0194	4.99e-13
SAUSA300_0957	SAUSA300_0957	conserved hypothetical protein	-3.93214	1.76e-09
SAUSA300_0980	SAUSA300_0980	putative membrane protein	-3.84742	2.12e-11
SAUSA300_1746	SAUSA300_1746	conserved hypothetical protein	-3.65612	0.004
SAUSA300_0350	SAUSA300_0350	transcriptional regulator, Cro/CI family-related protein	-3.62639	0.002
SAUSA300_1964	SAUSA300_1964	conserved hypothetical phage protein	-3.61983	4.48e-05
SAUSA300_1113	pknB	protein kinase	-3.58426	4.47e-11
SAUSA300_0032	mecA	penicillin-binding protein 2'	-3.53016	3.6e-11
SAUSA300_0657	SAUSA300_0657	conserved hypothetical protein	-3.33212	2.5e-12
SAUSA300_1370	ebpS	cell surface elastin binding protein	-3.23901	7.26e-09
SAUSA300_2439	galU	UTP-glucose-1-phosphate uridylyltransferase	-3.17427	1.01e-07
SAUSA300_2297	SAUSA300_2297	conserved hypothetical protein	-3.04251	6.9e-12
SAUSA300_2249	ssaA	secretory antigen precursor SsaA	-2.96014	1.33e-10
SAUSA300_1992	agrA	accessory gene regulator protein A	-2.89902	1.58e-10
SAUSA300_1514	fur	ferric uptake regulation protein	-2.85817	3.97e-07
SAUSA300_1307	arlS	sensor histidine kinase protein	-2.84269	2.05e-11
SAUSA300_1255	fmtC	oxacillin resistance-related FmtC protein	-2.83836	0.0001
SAUSA300_1308	arlR	DNA-binding response regulator	-2.82194	3.79e-07
SAUSA300_2269	SAUSA300_2269	conserved hypothetical protein	-2.81736	1.67e-09
SAUSA300_2022	rpoF	RNA polymerase sigma-37 factor	-2.7718	9.71e-11
SAUSA300_1117	rpmB	50S ribosomal protein L28	-2.76227	0.001
SAUSA300_2506	isaA	immunodominant staphylococcal antigen A precursor	-2.73437	3.95e-07
SAUSA300_0907	SAUSA300_0907	GTP pyrophosphokinase	-2.65281	1.19e-08
SAUSA300_0918	SAUSA300_0918	conserved hypothetical protein	-2.64647	1.42e-05
SAUSA300_2544	SAUSA300_2544	conserved hypothetical protein	-2.60035	8.76e-08
SAUSA300_0281	SAUSA300_0281	conserved hypothetical protein	-2.59614	6.99e-09
SAUSA300_1788	SAUSA300_1788	conserved hypothetical protein	-2.55455	1.19e-06
SAUSA300_0629	pbp4	penicillin-binding protein 4	-2.53966	1.3e-09
SAUSA300_1842	SAUSA300_1842	transcriptional regulator, Fur family	-2.53336	1.56e-05
SAUSA300_2639	SAUSA300_2639	cold shock protein	-2.49696	0.0001
SAUSA300_2053	SAUSA300_2053	conserved hypothetical protein	-2.48831	1.24e-05
SAUSA300_0777	SAUSA300_0777	cold shock protein	-2.47136	0.007
SAUSA300_2403	SAUSA300_2403	putative lipoprotein	-2.45449	2.17e-08
SAUSA300_1187	SAUSA300_1187	conserved hypothetical protein	-2.44043	5.02e-08
SAUSA300_0517	SAUSA300_0517	RNA methyltransferase, TrmH family, group 3	-2.44039	1.68e-07
SAUSA300_0942	SAUSA300_0942	conserved hypothetical protein	-2.43643	1.64e-06
SAUSA300_0332	SAUSA300_0332	PTS system, IIA component	-2.43377	2.8e-07
SAUSA300_0645	SAUSA300_0645	DNA-binding response regulator	-2.43006	0.0004
SAUSA300_0175	SAUSA300_0175	putative lipoprotein	-2.42797	3.32e-09
SAUSA300_0726	SAUSA300_0726	glycerate kinase family protein	-2.42189	3.76e-08
SAUSA300_2025	rsbU	sigma-B regulation protein	-2.4086	3.59e-08
SAUSA300_1022	SAUSA300_1022	conserved hypothetical protein	-2.3935	1.3e-05
SAUSA300_1067	SAUSA300_1067	antibacterial protein	-2.37452	0.0002
SAUSA300_0088	SAUSA300_0088	hypothetical protein	-2.36797	0.0009
SAUSA300_2428	SAUSA300_2428	staphylococcal tandem lipoprotein	-2.30901	7.39e-05
SAUSA300_1969	SAUSA300_1969	phi77 ORF011-like protein, phage transcriptional repressor	-2.26412	0.0006
SAUSA300_2078	murA	UDP-N-acetylglucosamine 1-carboxyvinyltransferase	-2.24197	3.68e-05
SAUSA300_2151	lacF	PTS system, lactose-specific IIA component	-2.24075	0.0001
SAUSA300_1741	SAUSA300_1741	putative lipoprotein	-2.20346	0.0008
SAUSA300_2361	SAUSA300_2361	conserved hypothetical protein	-2.19642	4.45e-05
SAUSA300_2481	SAUSA300_2481	conserved hypothetical protein	-2.19432	7.74e-05
SAUSA300_1445	scpA	segregation and condensation protein A	-2.19289	0.002
SAUSA300_0377	SAUSA300_0377	putative lipoprotein	-2.17711	1.47e-06
SAUSA300_1692	SAUSA300_1692	conserved hypothetical protein	-2.16286	8.4e-05
SAUSA300_1656	SAUSA300_1656	universal stress protein family	-2.15846	0.0001
SAUSA300_2272	SAUSA300_2272	conserved hypothetical protein	-2.13373	2.61e-06
SAUSA300_1244	mscL	large conductance mechanosensitive channel protein	-2.13108	6.52e-06
SAUSA300_1055	efb	fibrinogen-binding protein	-2.1261	2.7e-06
SAUSA300_1668	SAUSA300_1668	OsmC/Ohr family protein	-2.11905	2.55e-06
SAUSA300_1798	SAUSA300_1798	DNA-binding response regulator	-2.11842	1.19e-06
SAUSA300_2366	hlgC	gamma-hemolysin component C	-2.11206	2.55e-06
SAUSA300_1082	SAUSA300_1082	conserved hypothetical protein	-2.10024	1.72e-05
SAUSA300_0792	SAUSA300_0792	conserved hypothetical protein	-2.09881	3.09e-05
SAUSA300_1966	SAUSA300_1966	phi77 ORF014-like protein, phage anti-repressor protein	-2.09237	0.0001
SAUSA300_1953	SAUSA300_1953	phiPVL ORF051-like protein	-2.09199	6.71e-06
SAUSA300_2173	truA	tRNA pseudouridine synthase A	-2.08994	6.44e-06
SAUSA300_1688	SAUSA300_1688	phenylalanyl-tRNA synthetase (beta subunit)	-2.08857	4.79e-05
SAUSA300_1257	msrR	peptide methionine sulfoxide reductase regulator MsrR	-2.07288	0.0025
SAUSA300_0901	SAUSA300_0901	putative competence protein	-2.07004	1.74e-05
SAUSA300_1366	SAUSA300_1366	conserved hypothetical protein	-2.05968	0.001
SAUSA300_1892	SAUSA300_1892	conserved hypothetical protein	-2.0582	2.23e-05
SAUSA300_0806	SAUSA300_0806	conserved hypothetical protein	-2.05214	3.58e-05
SAUSA300_1690	SAUSA300_1690	putative thioredoxin	-2.05147	1.34e-05
SAUSA300_0992	SAUSA300_0992	putative lipoprotein	-2.04546	7.49e-07
SAUSA300_0263	rbsD	ribose permease	-2.03904	1.24e-05
SAUSA300_0768	SAUSA300_0768	conserved hypothetical protein	-2.03477	0.002
SAUSA300_0080	SAUSA300_0080	conserved hypothetical protein	-2.03384	3.99e-05
SAUSA300_0578	SAUSA300_0578	conserved hypothetical protein	-2.0208	0.0003
SAUSA300_2425	SAUSA300_2425	conserved hypothetical protein	-2.01514	5.83e-05
SAUSA300_0029	SAUSA300_0029	conserved hypothetical protein	-2.0144	3.97e-06
SAUSA300_1365	rpsA	30S ribosomal protein S1	-2.00686	1e-05
SAUSA300_0380	ahpC	Alkyl hydroperoxide reductase subunit C	-2.00413	0.0005
SAUSA300_0193	SAUSA300_0193	conserved hypothetical protein	-2.00054	4.86e-06

## Sheet: Supplementary table S1B
locus_tag	gene_name	function	logFC	logCPM	PValue	q.value
SAUSA300_1964	SAUSA300_1964	conserved hypothetical phage protein	-9.62518	3.02871	6.22775e-11	1.72265e-10
SAUSA300_1068	SAUSA300_1068	antibacterial protein	-9.13623	2.56997	3.10292e-08	7.06655e-08
SAUSA300_1967	SAUSA300_1967	conserved hypothetical phage protein	-8.38398	1.88042	1.46111e-05	2.70599e-05
SAUSA300_1746	SAUSA300_1746	conserved hypothetical protein	-8.06367	1.58115	0.000186436	0.000311896
SAUSA300_0350	SAUSA300_0350	transcriptional regulator, Cro/CI family-related protein	-8.03508	1.55159	8.62873e-05	0.000149797
SAUSA300_2085	SAUSA300_2085	conserved hypothetical protein	-5.77979	4.14971	5.66257e-19	2.59753e-18
SAUSA300_1692	SAUSA300_1692	conserved hypothetical protein	-5.35801	3.77972	2.89014e-13	9.45529e-13
SAUSA300_1966	SAUSA300_1966	phi77 ORF014-like protein, phage anti-repressor protein	-4.93256	3.38723	5.89518e-11	1.63241e-10
SAUSA300_1366	SAUSA300_1366	conserved hypothetical protein	-4.09857	2.61855	1.24221e-06	2.51763e-06
SAUSA300_2481	SAUSA300_2481	conserved hypothetical protein	-4.06993	3.50087	2.38532e-09	5.83431e-09
SAUSA300_0629	pbp4	penicillin-binding protein 4	-4.05436	5.26452	7.06144e-28	4.72841e-27
SAUSA300_1866	vraS	two-component sensor histidine kinase	-4.03819	6.26642	2.6061e-55	2.93385e-54
SAUSA300_2026	SAUSA300_2026	PemK family protein	-3.90681	4.54739	2.37441e-16	9.33116e-16
SAUSA300_1113	pknB	protein kinase	-3.87255	5.08814	7.48183e-23	4.09515e-22
SAUSA300_0751	SAUSA300_0751		-3.83826	2.37459	1.44822e-05	2.68406e-05
SAUSA300_0080	SAUSA300_0080	conserved hypothetical protein	-3.78456	3.77601	2.74976e-10	7.24094e-10
SAUSA300_1117	rpmB	50S ribosomal protein L28	-3.60711	2.1853	0.000310056	0.000509448
SAUSA300_0032	mecA	penicillin-binding protein 2'	-3.57035	6.33525	3.17581e-51	3.42562e-50
SAUSA300_1308	arlR	DNA-binding response regulator	-3.56477	5.12071	3.69937e-23	2.05096e-22
SAUSA300_1107	SAUSA300_1107	conserved hypothetical protein	-3.50661	4.78728	1.23557e-17	5.19623e-17
SAUSA300_1865	vraR	DNA-binding response regulator	-3.49066	5.29524	3.89794e-24	2.23309e-23
SAUSA300_1720	SAUSA300_1720	conserved hypothetical protein	-3.43083	2.00306	0.000332109	0.000544642
SAUSA300_1426	SAUSA300_1426	conserved hypothetical phage protein	-3.4204	3.82515	1.54864e-08	3.58383e-08
SAUSA300_0362	SAUSA300_0362	conserved hypothetical protein	-3.3768	6.26462	6.23032e-46	6.32353e-45
SAUSA300_1867	SAUSA300_1867	conserved hypothetical protein	-3.24487	5.67213	9.40362e-29	6.44748e-28
SAUSA300_1067	SAUSA300_1067	antibacterial protein	-3.18289	2.68534	6.07177e-06	1.16466e-05
SAUSA300_1039	rnhC	ribonuclease HIII	-3.08025	2.61307	9.25071e-05	0.000160056
SAUSA300_1057	SAUSA300_1057	conserved hypothetical protein	-3.02536	3.99753	1.14058e-09	2.86871e-09
SAUSA300_1315	crr	PTS system, glucose-specific IIA component	-3.01968	5.00193	4.73019e-16	1.83099e-15
SAUSA300_1370	ebpS	cell surface elastin binding protein	-2.99481	3.72286	1.14671e-08	2.67049e-08
SAUSA300_2315	SAUSA300_2315	putative lipoprotein	-2.98865	5.89043	3.29934e-31	2.48705e-30
SAUSA300_1052	SAUSA300_1052	fibrinogen-binding protein	-2.9814	3.04142	8.34266e-06	1.57679e-05
SAUSA300_1257	msrR	peptide methionine sulfoxide reductase regulator MsrR	-2.97082	3.05247	1.72735e-05	3.174e-05
SAUSA300_0474	SAUSA300_0474	putative endoribonuclease L-PSP	-2.95976	3.93317	3.05647e-09	7.43358e-09
SAUSA300_0296	SAUSA300_0296	conserved hypothetical protein	-2.94113	5.81829	6.86886e-28	4.61144e-27
SAUSA300_0980	SAUSA300_0980	putative membrane protein	-2.92867	5.27636	4.30992e-15	1.55834e-14
SAUSA300_1005	SAUSA300_1005	Mn2+/Fe2+ transporter, NRAMP family	-2.92556	5.79326	3.67854e-23	2.04381e-22
SAUSA300_1273	opp2F	oligopeptide permease, ATP-binding protein	-2.89587	5.23233	2.73912e-19	1.26776e-18
SAUSA300_1927	SAUSA300_1927	phi77 ORF109-like protein	-2.87126	4.52905	1.11753e-12	3.50913e-12
SAUSA300_1871	SAUSA300_1871	conserved hypothetical protein	-2.83762	4.94041	3.51567e-15	1.27474e-14
SAUSA300_1668	SAUSA300_1668	OsmC/Ohr family protein	-2.79476	4.60082	2.98033e-11	8.38788e-11
SAUSA300_0243	SAUSA300_0243	conserved hypothetical protein	-2.77701	3.76643	3.2477e-08	7.38973e-08
SAUSA300_1862	SAUSA300_1862	conserved hypothetical protein	-2.77439	4.44443	1.14782e-11	3.35495e-11
SAUSA300_0621	SAUSA300_0621	iron-dependent repressor	-2.77211	5.22291	5.08925e-15	1.82731e-14
SAUSA300_2078	murA	UDP-N-acetylglucosamine 1-carboxyvinyltransferase	-2.73427	6.90828	9.32446e-53	1.02291e-51
SAUSA300_0857	SAUSA300_0857	conserved hypothetical protein	-2.73306	5.01797	8.46465e-16	3.22332e-15
SAUSA300_0778	SAUSA300_0778	conserved hypothetical protein	-2.72498	3.73171	1.33447e-07	2.90808e-07
SAUSA300_1375	SAUSA300_1375	conserved hypothetical protein	-2.7217	2.27462	0.00215232	0.00327356
SAUSA300_0068	SAUSA300_0068	cadmium-exporting ATPase, truncation	-2.71827	4.73951	3.37495e-13	1.10134e-12
SAUSA300_2100	SAUSA300_2100	lytic regulatory protein	-2.70746	5.79001	3.99609e-26	2.50046e-25
SAUSA300_2027	alr	alanine racemase	-2.69515	3.91827	4.26197e-07	8.98394e-07
SAUSA300_1307	arlS	sensor histidine kinase protein	-2.67705	5.47385	3.83506e-20	1.84111e-19
SAUSA300_1204	SAUSA300_1204	conserved hypothetical protein	-2.6763	3.43266	2.01313e-06	4.00451e-06
SAUSA300_1424	SAUSA300_1424	conserved hypothetical phage protein	-2.67096	4.33662	4.35529e-10	1.12957e-09
SAUSA300_2272	SAUSA300_2272	conserved hypothetical protein	-2.67054	4.80922	6.80447e-12	2.014e-11
SAUSA300_2025	rsbU	sigma-B regulation protein	-2.65545	5.82411	3.04787e-25	1.84446e-24
SAUSA300_0266	SAUSA300_0266	conserved hypothetical protein	-2.6421	5.19818	3.52873e-12	1.06773e-11
SAUSA300_1857	SAUSA300_1857	conserved hypothetical protein	-2.62169	4.17626	2.66945e-09	6.51074e-09
SAUSA300_0887	oppB	oligopeptide ABC transporter, permease protein	-2.60204	5.99029	2.3168e-26	1.4639e-25
SAUSA300_0089	SAUSA300_0089	Probable tRNA-dihydrouridine synthase	-2.56018	5.39165	1.65015e-18	7.42425e-18
SAUSA300_2238	ureA	urease, gamma subunit	-2.55054	4.1092	5.00018e-09	1.20023e-08
SAUSA300_0657	SAUSA300_0657	conserved hypothetical protein	-2.53542	6.16223	2.00707e-24	1.16275e-23
SAUSA300_0463	SAUSA300_0463	conserved hypothetical protein	-2.527	4.08496	6.06641e-09	1.44808e-08
SAUSA300_1215	SAUSA300_1215	conserved hypothetical protein	-2.52254	3.53399	2.08483e-06	4.14394e-06
SAUSA300_1931	SAUSA300_1931	phi77 ORF100-like protein	-2.51502	3.30503	1.76275e-05	3.23442e-05
SAUSA300_2469	sdaAA	L-serine dehydratase, iron-sulfur-dependent, alpha subunit	-2.51326	5.29359	2.85823e-17	1.18656e-16
SAUSA300_1842	SAUSA300_1842	transcriptional regulator, Fur family	-2.50715	4.32298	5.00763e-08	1.11579e-07
SAUSA300_2544	SAUSA300_2544	conserved hypothetical protein	-2.50434	4.82882	3.84042e-12	1.15932e-11
SAUSA300_0475	SAUSA300_0475	SpoVG protein	-2.48495	4.0367	4.91637e-08	1.10021e-07
SAUSA300_2433	SAUSA300_2433	phosphoglucomutase/phosphomannomutase family protein	-2.46657	5.84636	3.37112e-21	1.71415e-20
SAUSA300_0153	cap5B	capsular polysaccharide biosynthesis protein Cap5B	-2.45783	6.11926	3.18001e-19	1.46656e-18
SAUSA300_0768	SAUSA300_0768	conserved hypothetical protein	-2.45621	2.55778	0.000786769	0.00124435
SAUSA300_0422	SAUSA300_0422	conserved hypothetical protein	-2.45167	5.58182	1.84359e-20	9.00145e-20
SAUSA300_0326	SAUSA300_0326	conserved hypothetical protein	-2.44397	6.25893	4.40456e-31	3.2887e-30
SAUSA300_0127	SAUSA300_0127	conserved hypothetical protein	-2.44109	5.17682	1.14068e-15	4.29185e-15
SAUSA300_0929	SAUSA300_0929	conserved hypothetical protein	-2.43254	4.38259	4.52967e-10	1.17362e-09
SAUSA300_0957	SAUSA300_0957	conserved hypothetical protein	-2.42658	4.47097	1.47977e-10	3.97795e-10
SAUSA300_1688	SAUSA300_1688	phenylalanyl-tRNA synthetase (beta subunit)	-2.41725	4.48574	9.73784e-10	2.46119e-09
SAUSA300_0046	SAUSA300_0046	conserved hypothetical protein	-2.40945	6.13601	4.01657e-14	1.37513e-13
SAUSA300_0916	SAUSA300_0916	conserved hypothetical protein	-2.40672	4.5763	2.05463e-09	5.05424e-09
SAUSA300_2413	SAUSA300_2413	conserved hypothetical protein	-2.39399	6.13135	2.59622e-24	1.49733e-23
SAUSA300_2638	SAUSA300_2638	conserved hypothetical protein	-2.37981	4.44479	8.09537e-10	2.05817e-09
SAUSA300_2596	cap1C	capsular polysaccharide biosynthesis protein Cap1C	-2.37915	6.28841	8.94741e-30	6.38959e-29
SAUSA300_1703	SAUSA300_1703	rhodanese-like domain protein	-2.37407	4.21836	8.83849e-09	2.07898e-08
SAUSA300_1992	agrA	accessory gene regulator protein A	-2.37165	6.07203	6.26201e-27	4.0258e-26
SAUSA300_1721	SAUSA300_1721	conserved hypothetical protein	-2.36599	3.9499	1.87272e-06	3.73674e-06
SAUSA300_1790	prsA	foldase protein PrsA precursor	-2.36482	3.93767	1.60348e-07	3.47667e-07
SAUSA300_2241	ureE	urease accessory protein UreE	-2.36348	5.27593	6.94067e-16	2.67061e-15
SAUSA300_1969	SAUSA300_1969	phi77 ORF011-like protein, phage transcriptional repressor	-2.36205	2.8722	0.000539569	0.000862909
SAUSA300_1874	SAUSA300_1874	ferritins family protein	-2.35988	4.59993	1.75297e-10	4.68306e-10
SAUSA300_1612	tag	DNA-3-methyladenine glycosidase	-2.35224	5.20402	9.53671e-15	3.38179e-14
SAUSA300_1191	glpF	glycerol uptake facilitator	-2.35103	6.74758	1.85323e-11	5.30846e-11
SAUSA300_2249	ssaA	secretory antigen precursor SsaA	-2.33945	5.31047	1.43177e-15	5.31859e-15
SAUSA300_1422	SAUSA300_1422	phiSLT ORF65-like protein	-2.33707	3.53669	5.66365e-05	9.94612e-05
SAUSA300_0792	SAUSA300_0792	conserved hypothetical protein	-2.33631	3.77308	1.86512e-06	3.72446e-06
SAUSA300_1433	SAUSA300_1433	putative phage regulatory protein	-2.33618	3.58359	7.75314e-06	1.47076e-05
SAUSA300_1997	SAUSA300_1997	conserved hypothetical protein	-2.33517	3.79657	1.14612e-05	2.13799e-05
SAUSA300_1365	rpsA	30S ribosomal protein S1	-2.32975	6.29791	1.77058e-27	1.15558e-26
SAUSA300_2642	SAUSA300_2642	conserved hypothetical protein	-2.31311	4.9949	1.52643e-12	4.75259e-12
SAUSA300_0323	SAUSA300_0323	conserved hypothetical protein	-2.29606	2.79278	0.000552331	0.000882771
SAUSA300_2297	SAUSA300_2297	conserved hypothetical protein	-2.29427	5.64623	2.99273e-10	7.8487e-10
SAUSA300_0172	SAUSA300_0172	conserved hypothetical protein	-2.29425	4.79443	1.69505e-11	4.89345e-11
SAUSA300_0217	SAUSA300_0217	DNA-binding response regulator, AraC family	-2.28978	6.11346	5.41142e-26	3.35352e-25
SAUSA300_2493	SAUSA300_2493	conserved hypothetical protein	-2.28348	3.54598	1.32039e-05	2.45597e-05
SAUSA300_2439	galU	UTP-glucose-1-phosphate uridylyltransferase	-2.26856	3.70784	1.0972e-05	2.05119e-05
SAUSA300_2490	SAUSA300_2490	regulatory protein, TetR family	-2.26795	5.4437	1.50471e-15	5.57347e-15
SAUSA300_1868	SAUSA300_1868	conserved hypothetical protein	-2.26525	5.64878	1.01967e-17	4.30231e-17
SAUSA300_2259	SAUSA300_2259	putative transcriptional regulator	-2.26504	6.36348	1.79646e-29	1.26884e-28
SAUSA300_1386	SAUSA300_1386	phiETA ORF59-like protein	-2.25634	4.22672	4.97488e-08	1.10945e-07
SAUSA300_1435	SAUSA300_1435	phiSLT ORF153-like protein	-2.24532	5.81393	2.26592e-15	8.28693e-15
SAUSA300_1748	SAUSA300_1748	pseudogene	-2.24226	3.68288	4.76115e-06	9.20107e-06
SAUSA300_2506	isaA	immunodominant staphylococcal antigen A precursor	-2.24018	3.98228	8.43875e-07	1.7432e-06
SAUSA300_1767	epiA	lantibiotic epidermin biosynthesis protein EpiA	-2.23903	3.65983	3.08054e-06	6.04387e-06
SAUSA300_1500	SAUSA300_1500	putative competence protein ComYC	-2.23529	5.81634	2.99457e-20	1.45113e-19
SAUSA300_1632	SAUSA300_1632	conserved hypothetical protein	-2.23411	3.28382	0.000117168	0.000200419
SAUSA300_2478	cidB	Holin-like protein cidB	-2.23161	5.86236	2.89323e-21	1.48285e-20
SAUSA300_1184	SAUSA300_1184	conserved hypothetical protein	-2.22563	4.48452	1.99374e-09	4.91383e-09
SAUSA300_0959	fmt	fmt protein	-2.21476	3.69444	0.000119696	0.000204491
SAUSA300_2246	SAUSA300_2246	conserved hypothetical protein	-2.20776	5.21673	3.36505e-12	1.02301e-11
SAUSA300_2515	SAUSA300_2515	transcriptional regulator, TetR family	-2.19609	5.32292	5.76963e-15	2.06298e-14
SAUSA300_1588	lytH	N-acetylmuramoyl-L-alanine amidase	-2.19278	4.20575	3.95177e-05	7.04054e-05
SAUSA300_2635	SAUSA300_2635	conserved hypothetical protein	-2.18802	4.37807	1.65389e-08	3.81372e-08
SAUSA300_0343	SAUSA300_0343	acetyltransferase, GNAT family	-2.18246	5.22476	6.09254e-14	2.06394e-13
SAUSA300_2098	arsR	transcriptional repressor, ArsR family	-2.18145	3.63873	3.09806e-05	5.5696e-05
SAUSA300_2415	SAUSA300_2415	conserved hypothetical protein	-2.17185	5.68272	8.71874e-18	3.70295e-17
SAUSA300_0079	SAUSA300_0079	putative lipoprotein	-2.17093	6.10268	6.93846e-22	3.64304e-21
SAUSA300_2022	rpoF	RNA polymerase sigma-37 factor	-2.14862	5.35648	1.08021e-13	3.60722e-13
SAUSA300_0969	purS	phosphoribosylformylglycinamidine synthase	-2.14778	5.55654	3.50585e-15	1.27297e-14
SAUSA300_0465	SAUSA300_0465	conserved hypothetical protein	-2.13565	4.84889	1.1775e-10	3.19537e-10
SAUSA300_0257	SAUSA300_0257	Antiholin-like protein lrgB	-2.13283	5.66799	4.60874e-17	1.89193e-16
SAUSA300_2445	SAUSA300_2445	transcriptional regulator, MerR family	-2.13003	6.46071	2.95896e-28	2.01272e-27
SAUSA300_0221	pflA	pyruvate formate-lyase activating enzyme	-2.12854	5.66766	1.20276e-14	4.25337e-14
SAUSA300_2037	SAUSA300_2037	ATP-dependent RNA helicase	-2.12512	3.40221	0.000100778	0.000173666
SAUSA300_1582	SAUSA300_1582	conserved hypothetical protein	-2.12249	2.93099	0.000572661	0.000913
SAUSA300_2555	SAUSA300_2555	glutathione peroxidase	-2.11882	5.70981	3.62603e-17	1.49806e-16
SAUSA300_2514	SAUSA300_2514	conserved hypothetical protein	-2.11803	5.74174	7.36223e-19	3.36522e-18
SAUSA300_0779	SAUSA300_0779	conserved hypothetical protein	-2.11691	4.38554	2.20912e-08	5.06683e-08
SAUSA300_1100	SAUSA300_1100	conserved hypothetical protein	-2.1169	4.92536	3.33894e-09	8.07484e-09
SAUSA300_0730	SAUSA300_0730	GGDEF domain protein	-2.11538	3.88342	1.67587e-05	3.0838e-05
SAUSA300_0237	SAUSA300_0237	inosine-uridine preferring nucleoside hydrolase	-2.11082	6.10226	5.86766e-21	2.94296e-20
SAUSA300_0152	cap5A	capsular polysaccharide biosynthesis protein Cap5A	-2.10946	6.49725	1.23419e-27	8.13745e-27
SAUSA300_2398	SAUSA300_2398	putative membrane protein	-2.10187	6.15097	1.04732e-23	5.85683e-23
SAUSA300_0937	SAUSA300_0937	conserved hypothetical protein	-2.09902	4.61898	2.01793e-09	4.96869e-09
SAUSA300_0198	SAUSA300_0198	conserved hypothetical protein	-2.09581	6.65312	4.20631e-23	2.32203e-22
SAUSA300_0578	SAUSA300_0578	conserved hypothetical protein	-2.09433	3.23397	0.00350827	0.00524004
SAUSA300_0622	SAUSA300_0622	putative membrane protein	-2.09183	7.2337	3.71096e-34	3.00844e-33
SAUSA300_0593	SAUSA300_0593	conserved hypothetical protein	-2.09181	5.19407	6.57547e-13	2.09796e-12
SAUSA300_1323	SAUSA300_1323	conserved hypothetical protein	-2.08384	4.6177	2.57242e-08	5.87917e-08
SAUSA300_1446	SAUSA300_1446	conserved hypothetical protein	-2.08298	5.03661	8.57419e-12	2.52909e-11
SAUSA300_0208	SAUSA300_0208	putative maltose ABC transporter, ATP-binding protein	-2.0753	6.64168	1.51922e-31	1.15532e-30
SAUSA300_2041	SAUSA300_2041	conserved hypothetical protein	-2.07144	3.52363	3.34849e-05	6.00725e-05
SAUSA300_2532	panD	aspartate 1-decarboxylase	-2.07046	5.43432	2.74709e-10	7.24094e-10
SAUSA300_0239	SAUSA300_0239	PTS system, fructose-specific enzyme II, BC component	-2.06743	5.09974	1.48531e-10	3.98867e-10
SAUSA300_1502	SAUSA300_1502	putative competence protein ComGC	-2.06546	4.8414	6.85529e-10	1.7585e-09
SAUSA300_1088	SAUSA300_1088	glyoxalase family protein	-2.06522	5.90753	4.24641e-19	1.95487e-18
SAUSA300_1120	recG	ATP-dependent DNA helicase RecG	-2.0571	3.1188	0.000180129	0.000301933
SAUSA300_1003	SAUSA300_1003	conserved hypothetical protein	-2.05179	4.69652	9.65006e-09	2.26574e-08
SAUSA300_0284	SAUSA300_0284	conserved hypothetical protein	-2.04855	5.15805	2.55461e-12	7.84022e-12
SAUSA300_0178	SAUSA300_0178	conserved hypothetical protein	-2.04618	5.55431	9.15872e-16	3.48247e-15
SAUSA300_1687	SAUSA300_1687	FtsK/SpoIIIE family protein	-2.04377	6.27095	8.3193e-16	3.17736e-15
SAUSA300_0092	SAUSA300_0092	conserved hypothetical protein	-2.04283	4.90065	1.378e-10	3.70823e-10
SAUSA300_0281	SAUSA300_0281	conserved hypothetical protein	-2.04027	5.0547	1.03606e-11	3.0421e-11
SAUSA300_2350	SAUSA300_2350	conserved hypothetical protein	-2.03768	5.00273	3.07499e-11	8.64485e-11
SAUSA300_1958	SAUSA300_1958	Single-strand binding protein	-2.03689	4.25758	5.7882e-07	1.21022e-06
SAUSA300_0917	SAUSA300_0917	putative membrane protein	-2.03682	6.12412	9.10187e-17	3.67784e-16
SAUSA300_0942	SAUSA300_0942	conserved hypothetical protein	-2.03014	4.42156	7.68952e-08	1.69432e-07
SAUSA300_1187	SAUSA300_1187	conserved hypothetical protein	-2.02534	5.05202	5.02497e-11	1.39444e-10
SAUSA300_2510	SAUSA300_2510	conserved hypothetical protein	-2.02033	7.18119	4.56193e-36	3.92022e-35
SAUSA300_0082	SAUSA300_0082	conserved hypothetical protein	-2.02018	4.56489	1.68939e-08	3.88861e-08
SAUSA300_1007	SAUSA300_1007	inositol monophosphatase family protein	-2.01358	5.42069	2.02292e-14	7.04741e-14
SAUSA300_2164	SAUSA300_2164	conserved hypothetical protein	-2.01352	4.76336	3.09959e-09	7.51717e-09
SAUSA300_2222	moaE	molybdopterin converting factor, subunit 2	-2.0135	5.78603	1.15208e-15	4.32323e-15
SAUSA300_0136	SAUSA300_0136	cell wall surface anchor family protein	-2.01265	6.03462	5.49407e-21	2.76096e-20
SAUSA300_1989	agrB	accessory gene regulator protein B	-2.00989	6.2707	6.87628e-23	3.77171e-22
SAUSA300_1968	SAUSA300_1968	putative phage transcriptional regulator	-2.00925	4.80787	7.83159e-10	1.99702e-09
SAUSA300_2516	SAUSA300_2516	oxidoreductase, short chain dehydrogenase/reductase family	-2.00447	6.09563	1.95773e-21	1.01143e-20
SAUSA300_0316	SAUSA300_0316	ROK family protein	-2.00355	6.22311	5.93514e-21	2.97103e-20

## Sheet: Supplementary table S1C
Gene locus	Gene Name	Function	Oxacillin LogFC	Oxacillin q-value	Cefzolin LogFC	Cefazolin q-value
SAUSA300_0263	rbsD	ribose permease	-2.04	1.24e-05	-1.99	1.21221e-11
SAUSA300_0517	SAUSA300_0517	RNA methyltransferase, TrmH family, group 3	-2.44	1.68e-07	-1.94	2.36378e-07			Color Legend
SAUSA300_1055	efb	fibrinogen-binding protein	-2.13	2.7e-06	-1.91	1.18416e-09			Depleted but did not meet the selection criteria in the cefazolin dataset.
SAUSA300_1656	SAUSA300_1656	universal stress protein family	-2.16	0.000112129	-1.87	6.39666e-05			Enriched in the cefzolin dataset
SAUSA300_0992	SAUSA300_0992	putative lipoprotein	-2.05	7.49e-07	-1.83	3.46237e-12			Indifferent ( q-value < 0.01)
SAUSA300_1022	SAUSA300_1022	conserved hypothetical protein	-2.39	1.3e-05	-1.82	8.01731e-09			Not significant ( q-value > 0.01)
SAUSA300_2361	SAUSA300_2361	conserved hypothetical protein	-2.2	4.45e-05	-1.69	0.000416346
SAUSA300_2639	SAUSA300_2639	cold shock protein	-2.5	0.000133721	-1.67	0.00649749
SAUSA300_1788	SAUSA300_1788	conserved hypothetical protein	-2.55	1.19e-06	-1.57	0.000432097
SAUSA300_2366	hlgC	gamma-hemolysin component C	-2.11	2.55e-06	-1.56	7.41132e-12
SAUSA300_1514	fur	ferric uptake regulation protein	-2.86	3.97e-07	-1.51	8.24475e-06
SAUSA300_0332	SAUSA300_0332	PTS system, IIA component	-2.43	2.8e-07	-1.49	2.33062e-06
SAUSA300_0918	SAUSA300_0918	conserved hypothetical protein	-2.65	1.42e-05	-1.47	0.00760298
SAUSA300_1244	mscL	large conductance mechanosensitive channel protein	-2.13	6.52e-06	-1.42	0.000147494
SAUSA300_2053	SAUSA300_2053	conserved hypothetical protein	-2.49	1.24e-05	-1.31	8.65323e-05
SAUSA300_0377	SAUSA300_0377	putative lipoprotein	-2.18	1.47e-06	-1.28	4.5416e-09
SAUSA300_1953	SAUSA300_1953	phiPVL ORF051-like protein	-2.09	6.71e-06	-1.13	0.00357402
SAUSA300_2173	truA	tRNA pseudouridine synthase A	-2.09	6.44e-06	-0.85	0.00271411
SAUSA300_1892	SAUSA300_1892	conserved hypothetical protein	-2.06	2.23e-05	-0.76	3.9147e-07
SAUSA300_1798	SAUSA300_1798	DNA-binding response regulator	-2.12	1.19e-06	-0.51	0.00859924
SAUSA300_0029	SAUSA300_0029	conserved hypothetical protein	-2.01	3.97e-06	0.68	0.00305207
SAUSA300_0806	SAUSA300_0806	conserved hypothetical protein	-2.05	3.58e-05	1.13	4.25855e-05
SAUSA300_0175	SAUSA300_0175	putative lipoprotein	-2.43	3.32e-09	1.22	5.04608e-16
SAUSA300_0193	SAUSA300_0193	conserved hypothetical protein	-2	4.86e-06	1.67	3.05656e-34
SAUSA300_1690	SAUSA300_1690	putative thioredoxin	-2.05	1.34e-05	2	5.82648e-29
SAUSA300_2425	SAUSA300_2425	conserved hypothetical protein	-2.02	5.83e-05	2.03	1.85761e-17
SAUSA300_2428	SAUSA300_2428	staphylococcal tandem lipoprotein	-2.31	7.39e-05	2.03	3.68118e-18
SAUSA300_0907	SAUSA300_0907	GTP pyrophosphokinase	-2.65	1.19e-08	2.33	2.85357e-37
SAUSA300_1429	SAUSA300_1429	phiSLT ORF53-like protein	-4.44	7.05e-06	2.68	2.38975e-12
SAUSA300_1255	fmtC	oxacillin resistance-related FmtC protein	-2.84	0.00010024	6.96	0
SAUSA300_0088	SAUSA300_0088	hypothetical protein	-2.37	0.000945227	-1.43	0.0306756
SAUSA300_0777	SAUSA300_0777	cold shock protein	-2.47	0.00757942	-1.37	0.125091
SAUSA300_1741	SAUSA300_1741	putative lipoprotein	-2.2	0.000823167	-1.27	0.0222739
SAUSA300_1445	scpA	segregation and condensation protein A	-2.19	0.00231103	-0.99	0.173237
SAUSA300_0380	ahpC	Alkyl hydroperoxide reductase subunit C	-2	0.000557049	-0.76	0.185929
SAUSA300_2151	lacF	PTS system, lactose-specific IIA component	-2.24	0.000112129	-0.49	0.284924
SAUSA300_2269	SAUSA300_2269	conserved hypothetical protein	-2.82	1.67e-09	-0.25	0.108123
SAUSA300_0645	SAUSA300_0645	DNA-binding response regulator	-2.43	0.00048423	-0.11	0.556791
SAUSA300_0901	SAUSA300_0901	putative competence protein	-2.07	1.74e-05	-0.09	0.690607
SAUSA300_2403	SAUSA300_2403	putative lipoprotein	-2.45	2.17e-08	0.05	0.811226
SAUSA300_1082	SAUSA300_1082	conserved hypothetical protein	-2.1	1.72e-05	0.09	0.79473
SAUSA300_0726	SAUSA300_0726	glycerate kinase family protein	-2.42	3.76e-08	0.38	0.0250629

## Sheet: Supplementary table S1D
Gene locus	Gene Name	Function	Cefazolin logFC	Cefazolin q-value	Oxacillin logFC	Oxacillin q-value
SAUSA300_2398	SAUSA300_2398	putative membrane protein	-2.1	5.85683e-23	-1.91	1.84e-05
SAUSA300_0082	SAUSA300_0082	conserved hypothetical protein	-2.02	3.88861e-08	-1.9	2.45e-05			Color Legend
SAUSA300_0257	SAUSA300_0257	Antiholin-like protein lrgB	-2.13	1.89193e-16	-1.88	5.57e-06			Depleted but did not meet the selection criteria in the oxacillin dataset.
SAUSA300_2415	SAUSA300_2415	conserved hypothetical protein	-2.17	3.70295e-17	-1.88	5.58e-06			Enriched in the oxacillin dataset
SAUSA300_0326	SAUSA300_0326	conserved hypothetical protein	-2.44	3.2887e-30	-1.87	3.68e-05			Indifferent ( q-value < 0.01)
SAUSA300_2493	SAUSA300_2493	conserved hypothetical protein	-2.28	2.45597e-05	-1.83	0.0002			Not significant ( q-value > 0.01)
SAUSA300_1100	SAUSA300_1100	conserved hypothetical protein	-2.12	8.07484e-09	-1.8	5.06e-05
SAUSA300_2315	SAUSA300_2315	putative lipoprotein	-2.99	2.48705e-30	-1.8	2.83e-05
SAUSA300_1931	SAUSA300_1931	phi77 ORF100-like protein	-2.52	3.23442e-05	-1.78	0.0007
SAUSA300_0593	SAUSA300_0593	conserved hypothetical protein	-2.09	2.09796e-12	-1.76	2.07e-05
SAUSA300_2433	SAUSA300_2433	phosphoglucomutase/phosphomannomutase family protein	-2.47	1.71415e-20	-1.74	7.39e-05
SAUSA300_1721	SAUSA300_1721	conserved hypothetical protein	-2.37	3.73674e-06	-1.72	0.0006
SAUSA300_0917	SAUSA300_0917	putative membrane protein	-2.04	3.67784e-16	-1.65	0.0005
SAUSA300_2413	SAUSA300_2413	conserved hypothetical protein	-2.39	1.49733e-23	-1.65	0.0001
SAUSA300_0221	pflA	pyruvate formate-lyase activating enzyme	-2.13	4.25337e-14	-1.65	0.0003
SAUSA300_1958	SAUSA300_1958	Single-strand binding protein	-2.04	1.21022e-06	-1.63	0.0002
SAUSA300_1184	SAUSA300_1184	conserved hypothetical protein	-2.23	4.91383e-09	-1.63	0.001
SAUSA300_2478	cidB	Holin-like protein cidB	-2.23	1.48285e-20	-1.63	0.0001
SAUSA300_1215	SAUSA300_1215	conserved hypothetical protein	-2.52	4.14394e-06	-1.62	0.001
SAUSA300_1052	SAUSA300_1052	fibrinogen-binding protein	-2.98	1.57679e-05	-1.59	0.003
SAUSA300_0465	SAUSA300_0465	conserved hypothetical protein	-2.14	3.19537e-10	-1.59	0.0002
SAUSA300_0929	SAUSA300_0929	conserved hypothetical protein	-2.43	1.17362e-09	-1.57	0.0002
SAUSA300_1703	SAUSA300_1703	rhodanese-like domain protein	-2.37	2.07898e-08	-1.52	0.0008
SAUSA300_2350	SAUSA300_2350	conserved hypothetical protein	-2.04	8.64485e-11	-1.51	0.0002
SAUSA300_1273	opp2F	oligopeptide permease, ATP-binding protein	-2.9	1.26776e-18	-1.5	0.0001
SAUSA300_0887	oppB	oligopeptide ABC transporter, permease protein	-2.6	1.4639e-25	-1.49	0.0004
SAUSA300_1612	tag	DNA-3-methyladenine glycosidase	-2.35	3.38179e-14	-1.49	0.0002
SAUSA300_0198	SAUSA300_0198	conserved hypothetical protein	-2.1	2.32203e-22	-1.47	0.003
SAUSA300_1767	epiA	lantibiotic epidermin biosynthesis protein EpiA	-2.24	6.04387e-06	-1.45	0.002
SAUSA300_2515	SAUSA300_2515	transcriptional regulator, TetR family	-2.2	2.06298e-14	-1.45	0.0005
SAUSA300_0422	SAUSA300_0422	conserved hypothetical protein	-2.45	9.00145e-20	-1.42	0.0004
SAUSA300_0266	SAUSA300_0266	conserved hypothetical protein	-2.64	1.06773e-11	-1.42	0.0003
SAUSA300_1927	SAUSA300_1927	phi77 ORF109-like protein	-2.87	3.50913e-12	-1.41	0.0008
SAUSA300_1748	SAUSA300_1748	pseudogene	-2.24	9.20107e-06	-1.4	0.002
SAUSA300_1989	agrB	accessory gene regulator protein B	-2.01	3.77171e-22	-1.4	0.001
SAUSA300_2490	SAUSA300_2490	regulatory protein, TetR family	-2.27	5.57347e-15	-1.39	0.0002
SAUSA300_0362	SAUSA300_0362	conserved hypothetical protein	-3.38	6.32353e-45	-1.39	0.002
SAUSA300_0089	SAUSA300_0089	Probable tRNA-dihydrouridine synthase	-2.56	7.42425e-18	-1.35	0.0007
SAUSA300_1107	SAUSA300_1107	conserved hypothetical protein	-3.51	5.19623e-17	-1.35	0.001
SAUSA300_1968	SAUSA300_1968	putative phage transcriptional regulator	-2.01	1.99702e-09	-1.31	0.002
SAUSA300_0296	SAUSA300_0296	conserved hypothetical protein	-2.94	4.61144e-27	-1.31	0.001
SAUSA300_1857	SAUSA300_1857	conserved hypothetical protein	-2.62	6.51074e-09	-1.31	0.009
SAUSA300_2241	ureE	urease accessory protein UreE	-2.36	2.67061e-15	-1.27	0.001
SAUSA300_0046	SAUSA300_0046	conserved hypothetical protein	-2.41	1.37513e-13	-1.27	0.006
SAUSA300_0463	SAUSA300_0463	conserved hypothetical protein	-2.53	1.44808e-08	-1.22	0.007
SAUSA300_1315	crr	PTS system, glucose-specific IIA component	-3.02	1.83099e-15	-1.21	0.004
SAUSA300_1435	SAUSA300_1435	phiSLT ORF153-like protein	-2.25	8.28693e-15	-1.21	0.003
SAUSA300_2222	moaE	molybdopterin converting factor, subunit 2	-2.01	4.32323e-15	-1.19	0.005
SAUSA300_2642	SAUSA300_2642	conserved hypothetical protein	-2.31	4.75259e-12	-1.17	0.004
SAUSA300_1500	SAUSA300_1500	putative competence protein ComYC	-2.24	1.45113e-19	-1.09	0.007
SAUSA300_2100	SAUSA300_2100	lytic regulatory protein	-2.71	2.50046e-25	-1.09	0.007
SAUSA300_2532	panD	aspartate 1-decarboxylase	-2.07	7.24094e-10	-1.08	0.006
SAUSA300_2246	SAUSA300_2246	conserved hypothetical protein	-2.21	1.02301e-11	-0.98	0.009
SAUSA300_1446	SAUSA300_1446	conserved hypothetical protein	-2.08	2.52909e-11	-0.97	0.01
SAUSA300_1862	SAUSA300_1862	conserved hypothetical protein	-2.77	3.35495e-11	-0.78	0.06
SAUSA300_2238	ureA	urease, gamma subunit	-2.55	1.20023e-08	1.19	0.002
SAUSA300_1007	SAUSA300_1007	inositol monophosphatase family protein	-2.01	7.04741e-14	1.29	0.006
SAUSA300_0092	SAUSA300_0092	conserved hypothetical protein	-2.04	3.70823e-10	2.02	2.53e-05
SAUSA300_1039	rnhC	ribonuclease HIII	-3.08	0.000160056	2.55	3.71e-10
SAUSA300_1433	SAUSA300_1433	putative phage regulatory protein	-2.34	1.47076e-05	2.56	1.79e-09
SAUSA300_0243	SAUSA300_0243	conserved hypothetical protein	-2.78	7.38973e-08	2.65	6.16e-11
SAUSA300_0172	SAUSA300_0172	conserved hypothetical protein	-2.29	4.89345e-11	2.93	4.87e-06
SAUSA300_2041	SAUSA300_2041	conserved hypothetical protein	-2.07	6.00725e-05	3.3	1.19e-12
SAUSA300_2164	SAUSA300_2164	conserved hypothetical protein	-2.01	7.51717e-09	4.21	0.000465712
SAUSA300_1068	SAUSA300_1068	antibacterial protein	-9.14	7.06655e-08	-1.58	0.02
SAUSA300_1582	SAUSA300_1582	conserved hypothetical protein	-2.12	0.000913	-1.33	0.01
SAUSA300_1375	SAUSA300_1375	conserved hypothetical protein	-2.72	0.00327356	-1.15	0.07
SAUSA300_0237	SAUSA300_0237	inosine-uridine preferring nucleoside hydrolase	-2.11	2.94296e-20	-1.12	0.01
SAUSA300_0778	SAUSA300_0778	conserved hypothetical protein	-2.72	2.90808e-07	-1.12	0.01
SAUSA300_0751	SAUSA300_0751	0	-3.84	2.68406e-05	-1.11	0.08
SAUSA300_0178	SAUSA300_0178	conserved hypothetical protein	-2.05	3.48247e-15	-1.09	0.01
SAUSA300_1997	SAUSA300_1997	conserved hypothetical protein	-2.34	2.13799e-05	-1.06	0.01
SAUSA300_1386	SAUSA300_1386	phiETA ORF59-like protein	-2.26	1.10945e-07	-1.04	0.01
SAUSA300_2555	SAUSA300_2555	glutathione peroxidase	-2.12	1.49806e-16	-1.02	0.01
SAUSA300_1323	SAUSA300_1323	conserved hypothetical protein	-2.08	5.87917e-08	-0.96	0.03
SAUSA300_1502	SAUSA300_1502	putative competence protein ComGC	-2.07	1.7585e-09	-0.91	0.02
SAUSA300_1632	SAUSA300_1632	conserved hypothetical protein	-2.23	0.000200419	-0.9	0.11
SAUSA300_1057	SAUSA300_1057	conserved hypothetical protein	-3.03	2.86871e-09	-0.87	0.05
SAUSA300_0779	SAUSA300_0779	conserved hypothetical protein	-2.12	5.06683e-08	-0.86	0.03
SAUSA300_1426	SAUSA300_1426	conserved hypothetical phage protein	-3.42	3.58383e-08	-0.81	0.08
SAUSA300_0284	SAUSA300_0284	conserved hypothetical protein	-2.05	7.84022e-12	-0.79	0.03
SAUSA300_0916	SAUSA300_0916	conserved hypothetical protein	-2.41	5.05424e-09	-0.78	0.07
SAUSA300_1422	SAUSA300_1422	phiSLT ORF65-like protein	-2.34	9.94612e-05	-0.7	0.13
SAUSA300_2445	SAUSA300_2445	transcriptional regulator, MerR family	-2.13	2.01272e-27	-0.68	0.26
SAUSA300_1088	SAUSA300_1088	glyoxalase family protein	-2.07	1.95487e-18	-0.67	0.12
SAUSA300_0323	SAUSA300_0323	conserved hypothetical protein	-2.3	0.000882771	-0.65	0.23
SAUSA300_0969	purS	phosphoribosylformylglycinamidine synthase	-2.15	1.27297e-14	-0.64	0.15
SAUSA300_0857	SAUSA300_0857	conserved hypothetical protein	-2.73	3.22332e-15	-0.64	0.23
SAUSA300_0079	SAUSA300_0079	putative lipoprotein	-2.17	3.64304e-21	-0.61	0.18
SAUSA300_2085	SAUSA300_2085	conserved hypothetical protein	-5.78	2.59753e-18	-0.58	0.18
SAUSA300_2037	SAUSA300_2037	ATP-dependent RNA helicase	-2.13	0.000173666	-0.54	0.25
SAUSA300_2510	SAUSA300_2510	conserved hypothetical protein	-2.02	3.92022e-35	-0.52	0.51
SAUSA300_1687	SAUSA300_1687	FtsK/SpoIIIE family protein	-2.04	3.17736e-15	-0.49	0.31
SAUSA300_0621	SAUSA300_0621	iron-dependent repressor	-2.77	1.82731e-14	-0.32	0.46
SAUSA300_0937	SAUSA300_0937	conserved hypothetical protein	-2.1	4.96869e-09	-0.3	0.49
SAUSA300_1120	recG	ATP-dependent DNA helicase RecG	-2.06	0.000301933	-0.3	0.59
SAUSA300_1874	SAUSA300_1874	ferritins family protein	-2.36	4.68306e-10	-0.28	0.71
SAUSA300_0474	SAUSA300_0474	putative endoribonuclease L-PSP	-2.96	7.43358e-09	-0.25	0.68
SAUSA300_0217	SAUSA300_0217	DNA-binding response regulator, AraC family	-2.29	3.35352e-25	-0.14	0.81
SAUSA300_1424	SAUSA300_1424	conserved hypothetical phage protein	-2.67	1.12957e-09	0.02	1
SAUSA300_2026	SAUSA300_2026	PemK family protein	-3.91	9.33116e-16	0.02	1
SAUSA300_0127	SAUSA300_0127	conserved hypothetical protein	-2.44	4.29185e-15	0.13	0.81
SAUSA300_2027	alr	alanine racemase	-2.7	8.98394e-07	0.22	0.67
SAUSA300_0068	SAUSA300_0068	cadmium-exporting ATPase, truncation	-2.72	1.10134e-12	0.22	0.61
SAUSA300_1005	SAUSA300_1005	Mn2+/Fe2+ transporter, NRAMP family	-2.93	2.04381e-22	0.26	0.62
SAUSA300_0316	SAUSA300_0316	ROK family protein	-2	2.97103e-20	0.27	0.66
SAUSA300_0208	SAUSA300_0208	putative maltose ABC transporter, ATP-binding protein	-2.08	1.15532e-30	0.49	0.52
SAUSA300_0152	cap5A	capsular polysaccharide biosynthesis protein Cap5A	-2.11	8.13745e-27	0.57	0.4
SAUSA300_2514	SAUSA300_2514	conserved hypothetical protein	-2.12	3.36522e-18	0.7	0.26
SAUSA300_2098	arsR	transcriptional repressor, ArsR family	-2.18	5.5696e-05	0.76	0.09
SAUSA300_2469	sdaAA	L-serine dehydratase, iron-sulfur-dependent, alpha subunit	-2.51	1.18656e-16	0.92	0.04
SAUSA300_2516	SAUSA300_2516	oxidoreductase, short chain dehydrogenase/reductase family	-2	1.01143e-20	0.97	0.1
SAUSA300_1868	SAUSA300_1868	conserved hypothetical protein	-2.27	4.30231e-17	0.99	0.04
SAUSA300_0136	SAUSA300_0136	cell wall surface anchor family protein	-2.01	2.76096e-20	1.11	0.06
SAUSA300_0153	cap5B	capsular polysaccharide biosynthesis protein Cap5B	-2.46	1.46656e-18	1.34	0.09
SAUSA300_2596	cap1C	capsular polysaccharide biosynthesis protein Cap1C	-2.38	6.38959e-29	1.39	0.06
SAUSA300_2638	SAUSA300_2638	conserved hypothetical protein	-2.38	2.05817e-09	1.59	0.1
SAUSA300_1204	SAUSA300_1204	conserved hypothetical protein	-2.68	4.00451e-06	1.61	0.14
SAUSA300_2635	SAUSA300_2635	conserved hypothetical protein	-2.19	3.81372e-08	1.64	0.07
SAUSA300_2259	SAUSA300_2259	putative transcriptional regulator	-2.27	1.26884e-28	1.95	0.03
SAUSA300_0622	SAUSA300_0622	putative membrane protein	-2.09	3.00844e-33	2.01	0.13
SAUSA300_1191	glpF	glycerol uptake facilitator	-2.35	5.30846e-11	2.79	0.02
SAUSA300_1871	SAUSA300_1871	conserved hypothetical protein	-2.84	1.27474e-14	3.08	0.011
SAUSA300_0343	SAUSA300_0343	acetyltransferase, GNAT family	-2.18	2.06394e-13	3.74	0.02
SAUSA300_0239	SAUSA300_0239	PTS system, fructose-specific enzyme II, BC component	-2.07	3.98867e-10	3.88	0.02
